# Supplementary material for: Maternal Plasma Glycerophospholipids LC-PUFA Levels Have a Sex-Specific Association with the Offspring’s Cord Plasma Glycerophospholipids-Fatty Acid Desaturation Indices at Birth
Source: Int J Environ Res Public Health. 2022 Nov 11;19(22):14850. doi: 10.3390/ijerph192214850 (PMC9691092; doi:10.3390/ijerph192214850)
Supplement: Supplementary file 1 [file ijerph-19-14850-s001.zip]

Archive with 1 entries (1 files):
- ijerph-1894987-supplementary.pdf
